# Supplementary material for: Controllable Preparation of Low-Cost Coal Gangue-Based SAPO-5 Molecular Sieve and Its Adsorption Performance for Heavy Metal Ions
Source: Nanomaterials (Basel). 2025 Feb 27;15(5):366. doi: 10.3390/nano15050366 (PMC11901519; doi:10.3390/nano15050366)
Supplement: Supplementary file 1 [file nanomaterials-15-00366-s001.zip]

Archive with 1 entries (1 files):
- nanomaterials-3407711-supplementary.pdf
